# Supplementary material for: Rafflesia consueloae (Rafflesiaceae), the smallest among giants; a new species from Luzon Island, Philippines
Source: PhytoKeys. 2016 Feb 25;(61):37–46. doi: 10.3897/phytokeys.61.7295 (PMC4816980; doi:10.3897/phytokeys.61.7295)
Supplement: XML Treatment for Rafflesia consueloae [file phytokeys.61.7295-treatment1.xml]

<!DOCTYPE tp:taxon-treatment
  PUBLIC "-//TaxonX//DTD Taxonomic Treatment Publishing DTD v0 20100105//EN" "tax-treatment-NSO.dtd">
<tp:taxon-treatment xmlns:tp="http://www.plazi.org/taxpub"><tp:treatment-meta><kwd-group><label>Taxon classification</label><kwd><named-content content-type="kingdom">Plantae</named-content></kwd><kwd><named-content content-type="order">Malpighiales</named-content></kwd><kwd><named-content content-type="family">Rafflesiaceae</named-content></kwd></kwd-group><mixed-citation publication-type="journal"><person-group><name><surname>Galindon</surname><given-names>John Michael M.</given-names></name><name><surname>Ong</surname><given-names>Perry S.</given-names></name><name><surname>Fernando</surname><given-names>Edwino S.</given-names></name></person-group><article-title>
          <italic><tp:taxon-name><tp:taxon-name-part taxon-name-part-type="genus">Rafflesia</tp:taxon-name-part> <tp:taxon-name-part taxon-name-part-type="species">consueloae</tp:taxon-name-part></tp:taxon-name></italic> (<tp:taxon-name><tp:taxon-name-part taxon-name-part-type="family">Rafflesiaceae</tp:taxon-name-part></tp:taxon-name>), the smallest among giants; a new species from Luzon Island, Philippines</article-title><source>PhytoKeys</source><day>25</day><month>2</month><year>2016</year><volume>2016</volume><issue>61</issue><fpage>37</fpage><lpage>46</lpage><pub-id pub-id-type="doi">10.3897/phytokeys.61.7295</pub-id></mixed-citation></tp:treatment-meta><tp:nomenclature><tp:taxon-name>
            <tp:taxon-name-part taxon-name-part-type="genus">Rafflesia</tp:taxon-name-part>
            <tp:taxon-name-part taxon-name-part-type="species">consueloae</tp:taxon-name-part>
            <object-id xmlns:xlink="http://www.w3.org/1999/xlink" content-type="ipni" xlink:type="simple">urn:lsid:ipni.org:names:77153385-1</object-id>
          </tp:taxon-name><tp:taxon-authority>Galindon, Ong &amp; Fernando</tp:taxon-authority><tp:taxon-status xmlns:xlink="http://www.w3.org/1999/xlink" xlink:type="simple">sp. nov.</tp:taxon-status><xref ref-type="fig" rid="F2">Figures 2</xref><xref ref-type="fig" rid="F3">, 3</xref><xref ref-type="fig" rid="F4">, 4</xref></tp:nomenclature><tp:treatment-sec sec-type="Diagnosis"><title>Diagnosis.</title><p>This species is distinct from all other <italic><tp:taxon-name><tp:taxon-name-part taxon-name-part-type="genus">Rafflesia</tp:taxon-name-part></tp:taxon-name></italic> species in its small-sized flowers (average of 9.73 cm diameter), the upright perigone lobes, and the prominently cream-white disk surface which is often devoid of processes. On Luzon Island, it overlaps in the size of mature buds and number of anthers with <italic><tp:taxon-name><tp:taxon-name-part taxon-name-part-type="genus">Rafflesia</tp:taxon-name-part> <tp:taxon-name-part taxon-name-part-type="species">baletei</tp:taxon-name-part></tp:taxon-name></italic> and <italic><tp:taxon-name><tp:taxon-name-part taxon-name-part-type="genus">Rafflesia</tp:taxon-name-part> <tp:taxon-name-part taxon-name-part-type="species">aurantia</tp:taxon-name-part></tp:taxon-name></italic> (Table <xref ref-type="table" rid="T1">1</xref>).</p><table-wrap id="T1" position="float" orientation="portrait"><label>Table 1.</label><caption><p>Diagnostic characters separating <italic><tp:taxon-name><tp:taxon-name-part taxon-name-part-type="genus">Rafflesia</tp:taxon-name-part> <tp:taxon-name-part taxon-name-part-type="species">consueloae</tp:taxon-name-part></tp:taxon-name></italic> from <italic><tp:taxon-name><tp:taxon-name-part taxon-name-part-type="genus">Rafflesia</tp:taxon-name-part> <tp:taxon-name-part taxon-name-part-type="species">aurantia</tp:taxon-name-part></tp:taxon-name></italic> and <italic><tp:taxon-name><tp:taxon-name-part taxon-name-part-type="genus">Rafflesia</tp:taxon-name-part> <tp:taxon-name-part taxon-name-part-type="species">baletei</tp:taxon-name-part></tp:taxon-name></italic>. Data on <italic><tp:taxon-name><tp:taxon-name-part taxon-name-part-type="genus">Rafflesia</tp:taxon-name-part> <tp:taxon-name-part taxon-name-part-type="species">aurantia</tp:taxon-name-part></tp:taxon-name></italic> from <xref ref-type="bibr" rid="B3">Barcelona et al. (2009a</xref>, <xref ref-type="bibr" rid="B7">2009b</xref>, <xref ref-type="bibr" rid="B5">2011</xref>), <italic><tp:taxon-name><tp:taxon-name-part taxon-name-part-type="genus">Rafflesia</tp:taxon-name-part> <tp:taxon-name-part taxon-name-part-type="species">baletei</tp:taxon-name-part></tp:taxon-name></italic> from <xref ref-type="bibr" rid="B2">Barcelona et al. (2006</xref>, <xref ref-type="bibr" rid="B7">2009b</xref>, <xref ref-type="bibr" rid="B5">2011</xref>).</p></caption><table id="TID0ER3AE" rules="all"><tbody><tr><th rowspan="1" colspan="1"/><th rowspan="1" colspan="1">
              <italic><tp:taxon-name><tp:taxon-name-part taxon-name-part-type="genus">Rafflesia</tp:taxon-name-part> <tp:taxon-name-part taxon-name-part-type="species">consueloae</tp:taxon-name-part></tp:taxon-name></italic>
            </th><th rowspan="1" colspan="1">
              <italic><tp:taxon-name><tp:taxon-name-part taxon-name-part-type="genus">Rafflesia</tp:taxon-name-part> <tp:taxon-name-part taxon-name-part-type="species">aurantia</tp:taxon-name-part></tp:taxon-name></italic>
            </th><th rowspan="1" colspan="1">
              <italic><tp:taxon-name><tp:taxon-name-part taxon-name-part-type="genus">Rafflesia</tp:taxon-name-part> <tp:taxon-name-part taxon-name-part-type="species">baletei</tp:taxon-name-part></tp:taxon-name></italic>
            </th></tr><tr><td rowspan="1" colspan="1">Mature bud diameter (cm)</td><td rowspan="1" colspan="1">6.4−9.9 (ave. 8.27 ± 0.82, n=147)</td><td rowspan="1" colspan="1">8.5−9</td><td rowspan="1" colspan="1">7.5−9</td></tr><tr><td rowspan="1" colspan="1">Flower diameter (cm)</td><td rowspan="1" colspan="1">6.6–12.7 (ave. 9.73 ± 1.33, n=63)</td><td rowspan="1" colspan="1">
              <italic>c.</italic> 20</td><td rowspan="1" colspan="1">9−22</td></tr><tr><td rowspan="1" colspan="1">Perigone lobe orientation</td><td rowspan="1" colspan="1">generally erect or upright throughout their length; the apex only slightly recurved; the basal parts imbricate</td><td rowspan="1" colspan="1">arching, distantly disposed</td><td rowspan="1" colspan="1">erect basally, but recurved halfway distally</td></tr><tr><td rowspan="1" colspan="1">Perigone color</td><td rowspan="1" colspan="1">reddish brown</td><td rowspan="1" colspan="1">orange</td><td rowspan="1" colspan="1">orange or reddish orange</td></tr><tr><td rowspan="1" colspan="1">Diaphragm rim color vs. diaphragm color</td><td rowspan="1" colspan="1">whitish when fresh, becoming darker with age</td><td rowspan="1" colspan="1">concolorous</td><td rowspan="1" colspan="1">darker</td></tr><tr><td rowspan="1" colspan="1">Diaphragm surface</td><td rowspan="1" colspan="1">warts thin, with blunt whitish tips when fresh, forming variably-shaped impressions of perigone warts</td><td rowspan="1" colspan="1">sharp-edged, areoles forming</td><td rowspan="1" colspan="1">reticulate</td></tr><tr><td rowspan="1" colspan="1">Diaphragm diameter (cm)</td><td rowspan="1" colspan="1">3.2–9.0 (ave. 6.87 ± 1.11, n=85)</td><td rowspan="1" colspan="1">10</td><td rowspan="1" colspan="1">7−8.5 (−12)</td></tr><tr><td rowspan="1" colspan="1">Aperture diameter (cm)</td><td rowspan="1" colspan="1">1.47–3.85 (ave. 2.57 ± 0.58, n=92)</td><td rowspan="1" colspan="1">3−3.6</td><td rowspan="1" colspan="1">3−3.5</td></tr><tr><td rowspan="1" colspan="1">Number of disk processes</td><td rowspan="1" colspan="1">usually absent, or rarely if present centrally disposed</td><td rowspan="1" colspan="1">indefinite</td><td rowspan="1" colspan="1">19−26</td></tr><tr><td rowspan="1" colspan="1">Disk rim</td><td rowspan="1" colspan="1">irregularly shallowly to deeply incised</td><td rowspan="1" colspan="1">entire</td><td rowspan="1" colspan="1">irregularly and shallowly crenulate</td></tr><tr><td rowspan="1" colspan="1">Disk surface color</td><td rowspan="1" colspan="1">distinctly dull cream white in newly opened flowers</td><td rowspan="1" colspan="1">light orangish, with prominent processes</td><td rowspan="1" colspan="1">glistening cream-white, becoming reddish brown at the periphery</td></tr><tr><td rowspan="1" colspan="1">Disk processes types</td><td rowspan="1" colspan="1">when present monomorphic, the tips with brown acicular hairs or bristles</td><td rowspan="1" colspan="1">polymorphic, flattened, peripheral ones narrowly lanceolate, spinose</td><td rowspan="1" colspan="1">monomorphic, conical, or slightly laterally compressed, often branched</td></tr><tr><td rowspan="1" colspan="1">Disk processes maximum length (mm)</td><td rowspan="1" colspan="1">3</td><td rowspan="1" colspan="1">5–10</td><td rowspan="1" colspan="1">10</td></tr><tr><td rowspan="1" colspan="1">Ramenta length (mm)</td><td rowspan="1" colspan="1">0.5–3, longer towards the base of the tube</td><td rowspan="1" colspan="1">7–10</td><td rowspan="1" colspan="1">2, longer towards the base of the tube</td></tr><tr><td rowspan="1" colspan="1">Number of anthers</td><td rowspan="1" colspan="1">12–14</td><td rowspan="1" colspan="1">12–14</td><td rowspan="1" colspan="1">11–14</td></tr></tbody></table></table-wrap></tp:treatment-sec><tp:treatment-sec sec-type="Type"><title>Type.</title><p>PHILIPPINES. Luzon Island: Nueva Ecija Province, Municipality of Pantabangan, Brgy. Fatima, Mt Balukbok, <named-content xmlns:xlink="http://www.w3.org/1999/xlink" content-type="dwc:verbatimCoordinates" xlink:type="simple">15°50'17.30"N, 121°05'21.60"E</named-content>, 325 m elevation, ♂ flowers, 19 March 2014, <italic>Fernando &amp; Galindon 3373</italic> (spirit collection; holotype <named-content xmlns:xlink="http://www.w3.org/1999/xlink" content-type="dwc:institutional_code" xlink:type="simple">PNH</named-content>, isotype <named-content xmlns:xlink="http://www.w3.org/1999/xlink" content-type="dwc:institutional_code" xlink:type="simple">PUH</named-content>).</p></tp:treatment-sec><tp:treatment-sec sec-type="Description"><title>Description.</title><p>Endophytic holoparasite. <italic>Mature buds</italic> 6.4−9.9 cm in diameter (average 8.27 ± 0.82 cm, n=147), covered with three overlapping layers of bracts, each layer with five bracts, those in innermost layer up to 6.5 cm long and 5 cm wide, light brown. <italic>Flowers</italic> 6.6–12.7 cm in diameter (average: 9.73 ± 1.33 cm, n=63) when fully expanded, up to <italic>c.</italic> 6.0–13 cm (average 9.49 ± 1.63 cm, n=74) tall. <italic>Perigone lobes</italic> 5, generally upright throughout their length, the apex only slightly recurved, the basal parts imbricate, reddish brown in fresh bloom, becoming darker with age, 3.1–3.8 cm long, 3.2–5 cm wide, orbicular, covered with sharply-edged fine warts and areola-forming ornamentations, the warts dense and powdery white when fresh, concolorous with background tissue with age; the undersurface of topmost lobe generally smooth, others with wart impressions on the distal half; the lobes usually shrinking towards the diaphragm at senescence. <italic>Diaphragm</italic> 3.2–9.0 cm in diameter (average 6.87 ± 1.11 cm, n=85), often slightly darker or rarely concolorous with the perigone lobes, warts thin with blunt whitish tips when fresh, forming variably-shaped impressions of perigone warts; the rim of aperture entire, whitish in fresh bloom, becoming dark with age; diaphragm aperture 1.47–3.85 cm (average 2.57 ± 0.58 cm, n=92); windows absent. <italic>Ramenta</italic> throughout the inner side of the flower tube, glabrous, darker on the tips, denser on the perigone tube floor, each 0.5–3 mm long, slender, apices unbranched, clavate; middle portion 1–2 mm long, cleaved apically up to 3 branches, swollen; sparse towards the aperture, irregular, up to 1.5 mm long. <italic>Disk c.</italic> 4–4.5 cm across, prominently cream-white in newly opened flowers, slightly dome-shaped centrally in male flowers, slightly crateriform in female flowers; the rim prominently raised to slightly arching, to 2.5–3.0 mm high, irregularly serrate and shallowly to deeply incised; brown acicular hairs sparsely scattered all over the disk; disk processes usually absent, or rarely, if present centrally disposed, in male flowers up to 10, in female flowers 11–18, monomorphic, to <italic>c.</italic> 3 mm tall, apex with 2–3 brown bristles. <italic>Column</italic> to 4 cm from the base of the cupule to the upper surface of the disk; neck of column to <italic>c.</italic> 1.5 cm wide; the lower surface of the disk near the rim (corona) concolorous with upper disk surface, in female flowers generally <!--PageBreak-->smooth, while in male flowers covered with fine brown bristles, each to <italic>c.</italic> 1 mm long. <italic>Male flowers</italic> with 12−14 anthers, entrenched in sulci 4–7 mm across, the sulci whitish; male flowers occasionally with vestigial ovaries. <italic>Female flowers</italic> with lunate ovary, <italic>c.</italic> 2.9–4 cm wide by 0.6–1 cm tall; female flowers occasionally with vestigial anthers. <italic>Young fruit</italic> 7.2 cm wide × 5 cm tall, top surface coarse, resembling turtle carapace, ovary 5.5 cm wide × 1.5 cm tall, positioned 2.2 cm from the cupule base.</p><fig id="F2" position="float" orientation="portrait"><label>Figure 2.</label><caption><p>Colour illustration of <italic><tp:taxon-name><tp:taxon-name-part taxon-name-part-type="genus">Rafflesia</tp:taxon-name-part> <tp:taxon-name-part taxon-name-part-type="species">consueloae</tp:taxon-name-part></tp:taxon-name></italic> Galindon, Ong &amp; Fernando based on the holotype, <italic>Fernando &amp; Galindon 3373</italic> (<named-content xmlns:xlink="http://www.w3.org/1999/xlink" content-type="dwc:institutional_code" xlink:type="simple">PUH</named-content>). Colour illustration by Ms Yasmin S. Ong.</p></caption><graphic xmlns:xlink="http://www.w3.org/1999/xlink" xlink:href="phytokeys-061-037-g002.jpg" position="float" orientation="portrait" xlink:type="simple" id="oo_79791.jpg"/></fig><fig id="F3" position="float" orientation="portrait"><label>Figure 3.</label><caption><p>
          <italic><tp:taxon-name><tp:taxon-name-part taxon-name-part-type="genus">Rafflesia</tp:taxon-name-part> <tp:taxon-name-part taxon-name-part-type="species">consueloae</tp:taxon-name-part></tp:taxon-name></italic> Galindon, Ong &amp; Fernando. <bold>A</bold> Open flower <bold>B</bold> Longitudinal section of flower showing details of ramenta <bold>C</bold> Cross section through column neck showing undersurface of disk with anthers and dense fine bristles <bold>D</bold> Longitudinal section of female bud showing ovary <bold>E</bold> Longitudinal section of female bud showing lower surface of disk with vestigial anthers and generally smooth surface. <bold>A–C</bold> <italic>Fernando &amp; Galindon 3373</italic> <bold>D</bold> <italic>Fernando &amp; Galindon 3378</italic> <bold>E</bold> <italic>Fernando &amp; Galindon 3376</italic>. All photographs by Edwino S. Fernando.</p></caption><graphic xmlns:xlink="http://www.w3.org/1999/xlink" xlink:href="phytokeys-061-037-g003.jpg" position="float" orientation="portrait" xlink:type="simple" id="oo_79792.jpg"/></fig><fig id="F4" position="float" orientation="portrait"><label>Figure 4.</label><caption><p>Line drawings of <italic><tp:taxon-name><tp:taxon-name-part taxon-name-part-type="genus">Rafflesia</tp:taxon-name-part> <tp:taxon-name-part taxon-name-part-type="species">consueloae</tp:taxon-name-part></tp:taxon-name></italic> Galindon, Ong, &amp; Fernando. <bold>A</bold> Anthers underneath disk <bold>B</bold> Thin section of perigone tube showing details of ramenta <bold>C</bold> Lower, middle, and upper types (left to right) of ramenta. <bold>A−C</bold> based on <italic>Fernando &amp; Galindon 3373.</italic> Line drawings by Jason B. Fernandez.</p></caption><graphic xmlns:xlink="http://www.w3.org/1999/xlink" xlink:href="phytokeys-061-037-g004.jpg" position="float" orientation="portrait" xlink:type="simple" id="oo_79793.jpg"/></fig><!--PageBreak--></tp:treatment-sec><tp:treatment-sec sec-type="Distribution"><title>Distribution.</title><p>Endemic to the Philippines. Luzon Island, Nueva Ecija Province, Municipality of Pantabangan. The species is currently known only from two mountain sites with remnants of tropical lowland evergreen rain forests, Mt Balukbok and Mt Pantaburon, about 2 km apart, all within the Pantabangan-Carranglan Watershed.</p></tp:treatment-sec><tp:treatment-sec sec-type="Habitat and ecology"><title>Habitat and ecology.</title><p>This species occurs between 300 and 500 m elevation. It is restricted to roots of <italic><tp:taxon-name><tp:taxon-name-part taxon-name-part-type="genus">Tetrastigma</tp:taxon-name-part></tp:taxon-name></italic> sp. (<tp:taxon-name><tp:taxon-name-part taxon-name-part-type="family">Vitaceae</tp:taxon-name-part></tp:taxon-name>) (<italic>Fernando &amp; Galindon 3374</italic>: <named-content xmlns:xlink="http://www.w3.org/1999/xlink" content-type="dwc:institutional_code" xlink:type="simple">PUH</named-content>) growing among climbing bamboo (<italic><tp:taxon-name><tp:taxon-name-part taxon-name-part-type="genus">Dinochloa</tp:taxon-name-part> <tp:taxon-name-part taxon-name-part-type="species">luconiae</tp:taxon-name-part></tp:taxon-name></italic> (Munro) Merr.) thickets. In the type locality on Mt Balukbok, the forest canopy is about 15–20 m tall and includes trees of <italic><tp:taxon-name><tp:taxon-name-part taxon-name-part-type="genus">Radermachera</tp:taxon-name-part> <tp:taxon-name-part taxon-name-part-type="species">pinnata</tp:taxon-name-part></tp:taxon-name></italic> (Blanco) Seem. (<tp:taxon-name><tp:taxon-name-part taxon-name-part-type="family">Bignoniaceae</tp:taxon-name-part></tp:taxon-name>), <italic><tp:taxon-name><tp:taxon-name-part taxon-name-part-type="genus">Pterocymbium</tp:taxon-name-part> <tp:taxon-name-part taxon-name-part-type="species">tinctorium</tp:taxon-name-part></tp:taxon-name></italic> Merr. (<tp:taxon-name><tp:taxon-name-part taxon-name-part-type="family">Malvaceae</tp:taxon-name-part></tp:taxon-name>), <italic><tp:taxon-name><tp:taxon-name-part taxon-name-part-type="genus">Diplodiscus</tp:taxon-name-part> <tp:taxon-name-part taxon-name-part-type="species">paniculatus</tp:taxon-name-part></tp:taxon-name></italic> Turcz. (<tp:taxon-name><tp:taxon-name-part taxon-name-part-type="family">Malvaceae</tp:taxon-name-part></tp:taxon-name>), <italic><tp:taxon-name><tp:taxon-name-part taxon-name-part-type="genus">Bombax</tp:taxon-name-part> <tp:taxon-name-part taxon-name-part-type="species">ceiba</tp:taxon-name-part></tp:taxon-name></italic> L. (<tp:taxon-name><tp:taxon-name-part taxon-name-part-type="family">Malvaceae</tp:taxon-name-part></tp:taxon-name>), <italic><tp:taxon-name><tp:taxon-name-part taxon-name-part-type="genus">Maranthes</tp:taxon-name-part> <tp:taxon-name-part taxon-name-part-type="species">corymbosa</tp:taxon-name-part></tp:taxon-name></italic> Blume (<tp:taxon-name><tp:taxon-name-part taxon-name-part-type="family">Chrysobalanaceae</tp:taxon-name-part></tp:taxon-name>), and <italic><tp:taxon-name><tp:taxon-name-part taxon-name-part-type="genus">Dysoxylum</tp:taxon-name-part> <tp:taxon-name-part taxon-name-part-type="species">gaudichaudianum</tp:taxon-name-part></tp:taxon-name></italic> (A.Juss.) Miq. (<tp:taxon-name><tp:taxon-name-part taxon-name-part-type="family">Meliaceae</tp:taxon-name-part></tp:taxon-name>). The middle canopy consists of <italic><tp:taxon-name><tp:taxon-name-part taxon-name-part-type="genus">Ficus</tp:taxon-name-part> <tp:taxon-name-part taxon-name-part-type="species">botryocarpa</tp:taxon-name-part></tp:taxon-name></italic> Miq., <italic><tp:taxon-name><tp:taxon-name-part taxon-name-part-type="genus">Ficus</tp:taxon-name-part> <tp:taxon-name-part taxon-name-part-type="species">ampelas</tp:taxon-name-part></tp:taxon-name></italic> Burm.f. (<tp:taxon-name><tp:taxon-name-part taxon-name-part-type="family">Moraceae</tp:taxon-name-part></tp:taxon-name>), <italic><tp:taxon-name><tp:taxon-name-part taxon-name-part-type="genus">Artocarpus</tp:taxon-name-part> <tp:taxon-name-part taxon-name-part-type="species">ovatus</tp:taxon-name-part></tp:taxon-name></italic> Blanco (<tp:taxon-name><tp:taxon-name-part taxon-name-part-type="family">Moraceae</tp:taxon-name-part></tp:taxon-name>), <italic><tp:taxon-name><tp:taxon-name-part taxon-name-part-type="genus">Syzygium</tp:taxon-name-part></tp:taxon-name></italic> sp. (<tp:taxon-name><tp:taxon-name-part taxon-name-part-type="family">Myrtaceae</tp:taxon-name-part></tp:taxon-name>), <italic><tp:taxon-name><tp:taxon-name-part taxon-name-part-type="genus">Macaranga</tp:taxon-name-part> <tp:taxon-name-part taxon-name-part-type="species">tanarius</tp:taxon-name-part></tp:taxon-name></italic> (L.) Müll.Arg. (<tp:taxon-name><tp:taxon-name-part taxon-name-part-type="family">Euphorbiaceae</tp:taxon-name-part></tp:taxon-name>), and dense clumps of the erect bamboo <italic><tp:taxon-name><tp:taxon-name-part taxon-name-part-type="genus">Schizostachyum</tp:taxon-name-part> <tp:taxon-name-part taxon-name-part-type="species">lumampao</tp:taxon-name-part></tp:taxon-name></italic> (Blanco) Merr. (<tp:taxon-name><tp:taxon-name-part taxon-name-part-type="family">Poaceae</tp:taxon-name-part></tp:taxon-name>). On Mt Pantaburon, the populations of <italic><tp:taxon-name><tp:taxon-name-part taxon-name-part-type="genus">Rafflesia</tp:taxon-name-part> <tp:taxon-name-part taxon-name-part-type="species">consueloae</tp:taxon-name-part></tp:taxon-name></italic> are proximate to an old reforestation area planted with <italic><tp:taxon-name><tp:taxon-name-part taxon-name-part-type="genus">Gmelina</tp:taxon-name-part> <tp:taxon-name-part taxon-name-part-type="species">arborea</tp:taxon-name-part></tp:taxon-name></italic> Roxb. (<tp:taxon-name><tp:taxon-name-part taxon-name-part-type="family">Verbenaceae</tp:taxon-name-part></tp:taxon-name>) and mango (<italic><tp:taxon-name><tp:taxon-name-part taxon-name-part-type="genus">Mangifera</tp:taxon-name-part> <tp:taxon-name-part taxon-name-part-type="species">indica</tp:taxon-name-part></tp:taxon-name></italic> L.; <tp:taxon-name><tp:taxon-name-part taxon-name-part-type="family">Anacardiaceae</tp:taxon-name-part></tp:taxon-name>).</p><!--PageBreak--></tp:treatment-sec><tp:treatment-sec sec-type="Additional specimens examined"><title>Additional specimens examined.</title><p>Philippines. Luzon Island: Nueva Ecija Province, Municipality of Pantabangan, Brgy. Fatima, Mt Balukbok, <named-content xmlns:xlink="http://www.w3.org/1999/xlink" content-type="dwc:verbatimCoordinates" xlink:type="simple">15°50'17.30"N, 121°05'21.60"E</named-content>, 330 m elevation, bisexual flower bud, 19 March 2014, <italic>Fernando &amp; Galindon 3376</italic> (<named-content xmlns:xlink="http://www.w3.org/1999/xlink" content-type="dwc:institutional_code" xlink:type="simple">PUH</named-content>); <named-content xmlns:xlink="http://www.w3.org/1999/xlink" content-type="dwc:verbatimCoordinates" xlink:type="simple">15°50'17.30"N, 121°05'21.60"E</named-content>, 330 m, immature fruit, 19 March 2014, <italic>Fernando &amp; Galindon 3377</italic> (<named-content xmlns:xlink="http://www.w3.org/1999/xlink" content-type="dwc:institutional_code" xlink:type="simple">PUH</named-content>); <named-content xmlns:xlink="http://www.w3.org/1999/xlink" content-type="dwc:verbatimCoordinates" xlink:type="simple">15°50'15.19"N, 121°05'21.40"E</named-content>, 336 m elevation, ♀ flower bud, 19 March 2014, <italic>Fernando &amp; Galindon 3378</italic> (<named-content xmlns:xlink="http://www.w3.org/1999/xlink" content-type="dwc:institutional_code" xlink:type="simple">PUH</named-content>); <named-content xmlns:xlink="http://www.w3.org/1999/xlink" content-type="dwc:verbatimCoordinates" xlink:type="simple">15°50'15.19"N, 121°05'21.40"E</named-content>, 336 m elevation, partially opened ♀ flower, 19 March 2014, <italic>Fernando &amp; Galindon 3379</italic> (<named-content xmlns:xlink="http://www.w3.org/1999/xlink" content-type="dwc:institutional_code" xlink:type="simple">PUH</named-content>); <named-content xmlns:xlink="http://www.w3.org/1999/xlink" content-type="dwc:verbatimCoordinates" xlink:type="simple">15°50'12.20"N, 121°05'15.00"E</named-content>, 380 m elevation, old ♂ flower, 19 March 2014, <italic>Fernando &amp; Galindon 3380</italic> (<named-content xmlns:xlink="http://www.w3.org/1999/xlink" content-type="dwc:institutional_code" xlink:type="simple">PUH</named-content>). Brgy. West Poblacion, Mt Pantaburon, <named-content xmlns:xlink="http://www.w3.org/1999/xlink" content-type="dwc:verbatimCoordinates" xlink:type="simple">15°50'36.62"N, 121°05'42.7"E</named-content>, 435 m, ♂ flower, 14 February 2015, <italic>Fernando &amp; Galindon 3667</italic> (<named-content xmlns:xlink="http://www.w3.org/1999/xlink" content-type="dwc:institutional_code" xlink:type="simple">PUH</named-content>, <named-content xmlns:xlink="http://www.w3.org/1999/xlink" content-type="dwc:institutional_code" xlink:type="simple">PNH</named-content>); <named-content xmlns:xlink="http://www.w3.org/1999/xlink" content-type="dwc:verbatimCoordinates" xlink:type="simple">15°50'36.62"N, 121°05'42.7"E</named-content>, 435 m, ♂ flower, 16 May 2015, <italic>Fernando &amp; Galindon 3773</italic> (<named-content xmlns:xlink="http://www.w3.org/1999/xlink" content-type="dwc:institutional_code" xlink:type="simple">PUH</named-content>); <named-content xmlns:xlink="http://www.w3.org/1999/xlink" content-type="dwc:verbatimCoordinates" xlink:type="simple">15°50'37.8"N, 121°05'44.9"E</named-content>, 437 m, ♂ flower, 16 May 2015, <italic>Fernando &amp; Galindon 3774</italic> (<named-content xmlns:xlink="http://www.w3.org/1999/xlink" content-type="dwc:institutional_code" xlink:type="simple">PNH</named-content>).</p></tp:treatment-sec><tp:treatment-sec sec-type="Etymology"><title>Etymology.</title><p>The specific epithet honors Ms Consuelo ‘Connie’ Rufino Lopez, lifelong partner of industrialist Oscar M. Lopez, and a plant lover in her own right. Both delight in culturing, growing and tending their garden which includes more than 100 species of trees, orchids and other plants. With her demure but strong personality, traits which <italic><tp:taxon-name><tp:taxon-name-part taxon-name-part-type="genus">Rafflesia</tp:taxon-name-part> <tp:taxon-name-part taxon-name-part-type="species">consueloae</tp:taxon-name-part></tp:taxon-name></italic> possess, she provides the inspiration for Mr Lopez’s pursuit of biodiversity conservation in the Philippines.</p></tp:treatment-sec><tp:treatment-sec sec-type="Notes"><title>Notes.</title><p>Prior to this discovery of <italic><tp:taxon-name><tp:taxon-name-part taxon-name-part-type="genus">Rafflesia</tp:taxon-name-part> <tp:taxon-name-part taxon-name-part-type="species">consueloae</tp:taxon-name-part></tp:taxon-name></italic>, <italic><tp:taxon-name><tp:taxon-name-part taxon-name-part-type="genus">Rafflesia</tp:taxon-name-part> <tp:taxon-name-part taxon-name-part-type="species">baletei</tp:taxon-name-part></tp:taxon-name></italic> (<xref ref-type="bibr" rid="B2">Barcelona et al. 2006</xref>; <xref ref-type="bibr" rid="B12">David et al. 2011</xref>), with flowers (9–) 15–16 (–22) cm in diameter when fully expanded, held the record of being the smallest <italic><tp:taxon-name><tp:taxon-name-part taxon-name-part-type="genus">Rafflesia</tp:taxon-name-part></tp:taxon-name></italic>. Our new species, <italic><tp:taxon-name><tp:taxon-name-part taxon-name-part-type="genus">Rafflesia</tp:taxon-name-part> <tp:taxon-name-part taxon-name-part-type="species">consueloae</tp:taxon-name-part></tp:taxon-name></italic>,﻿ has flowers with an average diameter of only 9.73 ± 1.33 cm (range 6.6–12.7 cm; n=63) when fully expanded, making it the smallest of the largest flowers in the world. The disk surface of <italic><tp:taxon-name><tp:taxon-name-part taxon-name-part-type="genus">Rafflesia</tp:taxon-name-part> <tp:taxon-name-part taxon-name-part-type="species">consueloae</tp:taxon-name-part></tp:taxon-name></italic> is also distinctly cream-white in newly opened flowers and is almost always devoid of processes. This character is reminiscent of <italic><tp:taxon-name><tp:taxon-name-part taxon-name-part-type="genus">Rafflesia</tp:taxon-name-part> <tp:taxon-name-part taxon-name-part-type="species">rochussenii</tp:taxon-name-part></tp:taxon-name></italic> Teisjm. &amp; Binn. (<xref ref-type="bibr" rid="B25">Teijsmann 1850</xref>) from Java and Sumatra in Indonesia (<xref ref-type="bibr" rid="B22">Meijer 1997</xref>, <xref ref-type="bibr" rid="B23">Nais 2001</xref>). The absence of processes on the disk is also known in young flowers of <italic><tp:taxon-name><tp:taxon-name-part taxon-name-part-type="genus">Rafflesia</tp:taxon-name-part> <tp:taxon-name-part taxon-name-part-type="species">leonardi</tp:taxon-name-part></tp:taxon-name></italic> (<xref ref-type="bibr" rid="B8">Barcelona et al. 2008a</xref>), but the disk in this species is larger (7–8 cm in diameter) and described as ‘tan centrally, purplish towards the periphery’. <italic><tp:taxon-name><tp:taxon-name-part taxon-name-part-type="genus">Rafflesia</tp:taxon-name-part> <tp:taxon-name-part taxon-name-part-type="species">consueloae</tp:taxon-name-part></tp:taxon-name></italic> is the third <italic><tp:taxon-name><tp:taxon-name-part taxon-name-part-type="genus">Rafflesia</tp:taxon-name-part></tp:taxon-name></italic> species in the Philippines reported with bisexual flowers. The other two are <italic><tp:taxon-name><tp:taxon-name-part taxon-name-part-type="genus">Rafflesia</tp:taxon-name-part> <tp:taxon-name-part taxon-name-part-type="species">baletei</tp:taxon-name-part></tp:taxon-name></italic> from southeastern Luzon (<xref ref-type="bibr" rid="B2">Barcelona et al. 2006</xref>) and <italic><tp:taxon-name><tp:taxon-name-part taxon-name-part-type="genus">Rafflesia</tp:taxon-name-part> <tp:taxon-name-part taxon-name-part-type="species">verrucosa</tp:taxon-name-part></tp:taxon-name></italic> from eastern Mindanao (<xref ref-type="bibr" rid="B1">Balete et al. 2010</xref>). In <italic><tp:taxon-name><tp:taxon-name-part taxon-name-part-type="genus">Rafflesia</tp:taxon-name-part> <tp:taxon-name-part taxon-name-part-type="species">baletei</tp:taxon-name-part></tp:taxon-name></italic>, male and female male flowers were described separately to have vestigial organs of the other sex (<xref ref-type="bibr" rid="B2">Barcelona et al. 2006</xref>, 2009). But, Barcelona et al. (2009, <xref ref-type="bibr" rid="B5">2011</xref>) also described the flowers of this same species as bisexual. <italic><tp:taxon-name><tp:taxon-name-part taxon-name-part-type="genus">Rafflesia</tp:taxon-name-part> <tp:taxon-name-part taxon-name-part-type="species">verrucosa</tp:taxon-name-part></tp:taxon-name></italic> is also recorded to have bisexual flowers (<xref ref-type="bibr" rid="B1">Balete et al. 2010</xref>), although male and female flowers were not described separately. Thus, <italic><tp:taxon-name><tp:taxon-name-part taxon-name-part-type="genus">Rafflesia</tp:taxon-name-part> <tp:taxon-name-part taxon-name-part-type="species">consueloae</tp:taxon-name-part></tp:taxon-name></italic> can also be considered to have bisexual flowers. Whether the flowers are functionally bisexual still has to be shown. Referring to <italic><tp:taxon-name><tp:taxon-name-part taxon-name-part-type="genus">Rafflesia</tp:taxon-name-part> <tp:taxon-name-part taxon-name-part-type="species">baletei</tp:taxon-name-part></tp:taxon-name></italic> and <italic><tp:taxon-name><tp:taxon-name-part taxon-name-part-type="genus">Rafflesia</tp:taxon-name-part> <tp:taxon-name-part taxon-name-part-type="species">verrucosa</tp:taxon-name-part></tp:taxon-name></italic>, <xref ref-type="bibr" rid="B1">Balete et al. (2010)</xref> states that ‘It remains to be demonstrated however, whether either or both species are functionally bisexual.’ Further studies on these three species, <italic><tp:taxon-name><tp:taxon-name-part taxon-name-part-type="genus">Rafflesia</tp:taxon-name-part> <tp:taxon-name-part taxon-name-part-type="species">baletei</tp:taxon-name-part></tp:taxon-name></italic>, <italic><tp:taxon-name><tp:taxon-name-part taxon-name-part-type="genus">Rafflesia</tp:taxon-name-part> <tp:taxon-name-part taxon-name-part-type="species">verrucosa</tp:taxon-name-part></tp:taxon-name></italic>,﻿ and <italic><tp:taxon-name><tp:taxon-name-part taxon-name-part-type="genus">Rafflesia</tp:taxon-name-part> <tp:taxon-name-part taxon-name-part-type="species">consueloae</tp:taxon-name-part></tp:taxon-name></italic>, should help provide further insights on this issue.</p><!--PageBreak--><!--PageBreak--></tp:treatment-sec><tp:treatment-sec sec-type="Conservation status"><title>Conservation status.</title><p>Following the IUCN Categories and Criteria (<xref ref-type="bibr" rid="B18">IUCN 2012</xref>), we regard this species as Critically Endangered (<named-content xmlns:xlink="http://www.w3.org/1999/xlink" content-type="dwc:institutional_code" xlink:type="simple">CR</named-content> B1+2bc). The extent of occurrence of the two small populations of <italic><tp:taxon-name><tp:taxon-name-part taxon-name-part-type="genus">Rafflesia</tp:taxon-name-part> <tp:taxon-name-part taxon-name-part-type="species">consueloae</tp:taxon-name-part></tp:taxon-name></italic> is less than 100 km<sup>2</sup>. Both populations are under the jurisdictional control of the National Irrigation Administration (NIA) and the Pantabangan-Carranglan Watershed Protected Area Management Board. The First Gen Hydro Power Corporation operates the Pantabangan hydroelectric facilities in the area and helps provide support in monitoring the surrounding forests and its biodiversity. However, the continued protection of the <italic><tp:taxon-name><tp:taxon-name-part taxon-name-part-type="genus">Rafflesia</tp:taxon-name-part> <tp:taxon-name-part taxon-name-part-type="species">consueloae</tp:taxon-name-part></tp:taxon-name></italic> populations and other biodiversity in the area needs to be ensured as some local people still hunt wildlife there and forest fires are likely in the dry season. The vertebrate wildlife may also play a role in the biology of the <italic><tp:taxon-name><tp:taxon-name-part taxon-name-part-type="genus">Rafflesia</tp:taxon-name-part> <tp:taxon-name-part taxon-name-part-type="species">consueloae</tp:taxon-name-part></tp:taxon-name></italic>.</p><p>How new <italic><tp:taxon-name><tp:taxon-name-part taxon-name-part-type="genus">Tetrastigma</tp:taxon-name-part></tp:taxon-name></italic> hosts get infected with <italic><tp:taxon-name><tp:taxon-name-part taxon-name-part-type="genus">Rafflesia</tp:taxon-name-part></tp:taxon-name></italic> seeds remains unknown. Several species of wildlife such as tree shrews, rodents, squirrels, wild pigs, elephants, and even ants have been suggested as potential seed dispersers of <italic><tp:taxon-name><tp:taxon-name-part taxon-name-part-type="genus">Rafflesia</tp:taxon-name-part></tp:taxon-name></italic> (<xref ref-type="bibr" rid="B13">Emmons et al. 1991</xref>, <xref ref-type="bibr" rid="B16">Hidayati et al. 2000</xref>, <xref ref-type="bibr" rid="B23">Nais 2001</xref>, <xref ref-type="bibr" rid="B24">Pelser et al. 2013</xref>); that these wildlife species might play an important role in the completion of the <tp:taxon-name><tp:taxon-name-part taxon-name-part-type="genus">Rafflesia</tp:taxon-name-part></tp:taxon-name>’s life cycle through the <!--PageBreak-->infection of new <italic><tp:taxon-name><tp:taxon-name-part taxon-name-part-type="genus">Tetrastigma</tp:taxon-name-part></tp:taxon-name></italic> hosts, had long been suspected but remains unproven. However, using motion-activated camera traps set up around fruits of <italic><tp:taxon-name><tp:taxon-name-part taxon-name-part-type="genus">Rafflesia</tp:taxon-name-part> <tp:taxon-name-part taxon-name-part-type="species">consueloae</tp:taxon-name-part></tp:taxon-name></italic>, we were able to photograph at least two species of rodents feeding on different occasions (unpublished data, this study). What role these rodents and other wildlife species play in the life cycle of <italic><tp:taxon-name><tp:taxon-name-part taxon-name-part-type="genus">Rafflesia</tp:taxon-name-part> <tp:taxon-name-part taxon-name-part-type="species">consueloae</tp:taxon-name-part></tp:taxon-name></italic> is subject of further study. The current two sites are known hunting grounds of wildlife by some members of the local community. Given the restricted range of this new species, hunting of wildlife might further exacerbate its fragile existence. Also, hunting might increase the chances of forest fires occurring, which are likely in the dry season based on personal observations and interviews with locals.</p></tp:treatment-sec><ref-list><ref id="B3"><mixed-citation xmlns:xlink="http://www.w3.org/1999/xlink" xlink:type="simple">
          <person-group><name name-style="western"><surname>Barcelona</surname><given-names>JF</given-names></name><name name-style="western"><surname>Co</surname><given-names>LL</given-names></name><name name-style="western"><surname>Balete</surname><given-names>DS</given-names></name><name name-style="western"><surname>Bartolome</surname><given-names>NA</given-names></name></person-group> (<year>2009a</year>) <article-title><italic><tp:taxon-name><tp:taxon-name-part taxon-name-part-type="genus">Rafflesia</tp:taxon-name-part> <tp:taxon-name-part taxon-name-part-type="species">aurantia</tp:taxon-name-part></tp:taxon-name></italic> (<tp:taxon-name><tp:taxon-name-part taxon-name-part-type="family">Rafflesiaceae</tp:taxon-name-part></tp:taxon-name>): a new species from northern Luzon, Philippines.</article-title> <source>Gardens’ Bulletin Singapore</source> <volume>61</volume>: <fpage>17</fpage>–<lpage>28</lpage>.</mixed-citation></ref><ref id="B7"><mixed-citation xmlns:xlink="http://www.w3.org/1999/xlink" xlink:type="simple">
          <person-group><name name-style="western"><surname>Barcelona</surname><given-names>JF</given-names></name><name name-style="western"><surname>Pelser</surname><given-names>PB</given-names></name><name name-style="western"><surname>Balete</surname><given-names>DS</given-names></name><name name-style="western"><surname>Co</surname><given-names>LL</given-names></name></person-group> (<year>2009b</year>) <article-title>Taxonomy, ecology, and conservation status of Philippine <italic><tp:taxon-name><tp:taxon-name-part taxon-name-part-type="genus">Rafflesia</tp:taxon-name-part></tp:taxon-name></italic> (<tp:taxon-name><tp:taxon-name-part taxon-name-part-type="family">Rafflesiaceae</tp:taxon-name-part></tp:taxon-name>).</article-title> <source>Blumea</source> <volume>54</volume>: <fpage>77</fpage>–<lpage>93</lpage>. doi: <ext-link xlink:type="simple" ext-link-type="doi" xlink:href="10.3767/000651909x474122">10.3767/000651909x474122</ext-link></mixed-citation></ref><ref id="B5"><mixed-citation xmlns:xlink="http://www.w3.org/1999/xlink" xlink:type="simple">
          <person-group><name name-style="western"><surname>Barcelona</surname><given-names>JF</given-names></name><name name-style="western"><surname>Fernando</surname><given-names>ES</given-names></name><name name-style="western"><surname>Nickrent</surname><given-names>DL</given-names></name><name name-style="western"><surname>Balete</surname><given-names>DS</given-names></name><name name-style="western"><surname>Pelser</surname><given-names>PB</given-names></name></person-group> (<year>2011</year>) <article-title>An amended description of <italic><tp:taxon-name><tp:taxon-name-part taxon-name-part-type="genus">Rafflesia</tp:taxon-name-part> <tp:taxon-name-part taxon-name-part-type="species">leonardi</tp:taxon-name-part></tp:taxon-name></italic> and a revised key to Philippine <italic><tp:taxon-name><tp:taxon-name-part taxon-name-part-type="genus">Rafflesia</tp:taxon-name-part></tp:taxon-name></italic> (<tp:taxon-name><tp:taxon-name-part taxon-name-part-type="family">Rafflesiaceae</tp:taxon-name-part></tp:taxon-name>).</article-title> <source>Phytotaxa</source> <volume>24</volume>: <fpage>11</fpage>–<lpage>18</lpage>. doi: <ext-link xlink:type="simple" ext-link-type="doi" xlink:href="10.11646/phytotaxa.24.1.2">10.11646/phytotaxa.24.1.2</ext-link></mixed-citation></ref><ref id="B2"><mixed-citation xmlns:xlink="http://www.w3.org/1999/xlink" xlink:type="simple">
          <person-group><name name-style="western"><surname>Barcelona</surname><given-names>JF</given-names></name><name name-style="western"><surname>Cajano</surname><given-names>MO</given-names></name><name name-style="western"><surname>Hadsall</surname><given-names>AS</given-names></name></person-group> (<year>2006</year>) <article-title><italic><tp:taxon-name><tp:taxon-name-part taxon-name-part-type="genus">Rafflesia</tp:taxon-name-part> <tp:taxon-name-part taxon-name-part-type="species">baletei</tp:taxon-name-part></tp:taxon-name></italic>, another new <italic><tp:taxon-name><tp:taxon-name-part taxon-name-part-type="genus">Rafflesia</tp:taxon-name-part></tp:taxon-name></italic> (<tp:taxon-name><tp:taxon-name-part taxon-name-part-type="family">Rafflesiaceae</tp:taxon-name-part></tp:taxon-name>) from the Philippines.</article-title> <source>Kew Bulletin</source> <volume>61</volume>: <fpage>231</fpage>–<lpage>237</lpage>.</mixed-citation></ref><ref id="B12"><mixed-citation xmlns:xlink="http://www.w3.org/1999/xlink" xlink:type="simple">
          <person-group><name name-style="western"><surname>David</surname><given-names>M</given-names></name><name name-style="western"><surname>De Jesus</surname><given-names>AC</given-names></name><name name-style="western"><surname>Barcelona</surname><given-names>JF</given-names></name></person-group> (<year>2011</year>) <source><tp:taxon-name><tp:taxon-name-part taxon-name-part-type="genus">Rafflesia</tp:taxon-name-part></tp:taxon-name> of the Philippines: A Story of Adventure, Appetite and Affinity</source>. <publisher-name>Energy Development Corporation (EDC)</publisher-name>, <publisher-loc>Manila, Philippines</publisher-loc>, <fpage>1</fpage>–<lpage>180</lpage>.</mixed-citation></ref><ref id="B25"><mixed-citation xmlns:xlink="http://www.w3.org/1999/xlink" xlink:type="simple">
          <person-group><name name-style="western"><surname>Teijsmann</surname><given-names>JE</given-names></name></person-group> (<year>1850</year>) <article-title>Lands Plantentuin te Buitenzorg.</article-title> <source>Natuurkundig Tijdschrift voor Nederlands Indië</source> <volume>1</volume>: <fpage>430</fpage>–<lpage>440</lpage>.</mixed-citation></ref><ref id="B22"><mixed-citation xmlns:xlink="http://www.w3.org/1999/xlink" xlink:type="simple">
          <person-group><name name-style="western"><surname>Meijer</surname><given-names>W</given-names></name></person-group> (<year>1997</year>) <chapter-title><tp:taxon-name><tp:taxon-name-part taxon-name-part-type="family">Rafflesiaceae</tp:taxon-name-part></tp:taxon-name>.</chapter-title> <source>Flora Malesiana</source>, <series>Ser. I</series>, <volume>Vol. 13</volume>: <fpage>1</fpage>–<lpage>42</lpage>, <publisher-name>Rijksherbarium</publisher-name>, <publisher-loc>Leiden, The Netherlands</publisher-loc>.</mixed-citation></ref><ref id="B23"><mixed-citation xmlns:xlink="http://www.w3.org/1999/xlink" xlink:type="simple">
          <person-group><name name-style="western"><surname>Nais</surname><given-names>J</given-names></name></person-group> (<year>2001</year>) <source><tp:taxon-name><tp:taxon-name-part taxon-name-part-type="genus">Rafflesia</tp:taxon-name-part></tp:taxon-name> of the World</source>. <publisher-name>Sabah Parks</publisher-name>, <publisher-loc>Kota Kinabalu</publisher-loc>, <fpage>1</fpage>–<lpage>243</lpage>.</mixed-citation></ref><ref id="B8"><mixed-citation xmlns:xlink="http://www.w3.org/1999/xlink" xlink:type="simple">
          <person-group><name name-style="western"><surname>Barcelona</surname><given-names>JF</given-names></name><name name-style="western"><surname>Pelser</surname><given-names>PB</given-names></name><name name-style="western"><surname>Cabutaje</surname><given-names>EM</given-names></name><name name-style="western"><surname>Bartolome</surname><given-names>NA</given-names></name></person-group> (<year>2008a</year>) <article-title>Another new species of <italic><tp:taxon-name><tp:taxon-name-part taxon-name-part-type="genus">Rafflesia</tp:taxon-name-part></tp:taxon-name></italic> (<tp:taxon-name><tp:taxon-name-part taxon-name-part-type="family">Rafflesiaceae</tp:taxon-name-part></tp:taxon-name>) from Luzon, Philippines: <italic><tp:taxon-name><tp:taxon-name-part taxon-name-part-type="genus">R.</tp:taxon-name-part> <tp:taxon-name-part taxon-name-part-type="species">leonardi</tp:taxon-name-part></tp:taxon-name></italic>.</article-title> <source>Blumea</source> <volume>53</volume>: <fpage>223</fpage>–<lpage>228</lpage>. doi: <ext-link xlink:type="simple" ext-link-type="doi" xlink:href="10.3767/000651908x608197">10.3767/000651908x608197</ext-link></mixed-citation></ref><ref id="B1"><mixed-citation xmlns:xlink="http://www.w3.org/1999/xlink" xlink:type="simple">
          <person-group><name name-style="western"><surname>Balete</surname><given-names>DS</given-names></name><name name-style="western"><surname>Pelser</surname><given-names>PB</given-names></name><name name-style="western"><surname>Nickrent</surname><given-names>DL</given-names></name><name name-style="western"><surname>Barcelona</surname><given-names>JF</given-names></name></person-group> (<year>2010</year>) <article-title><italic><tp:taxon-name><tp:taxon-name-part taxon-name-part-type="genus">Rafflesia</tp:taxon-name-part> <tp:taxon-name-part taxon-name-part-type="species">verrucosa</tp:taxon-name-part></tp:taxon-name></italic> (<tp:taxon-name><tp:taxon-name-part taxon-name-part-type="family">Rafflesiaceae</tp:taxon-name-part></tp:taxon-name>), a new species of small-flowered <italic><tp:taxon-name><tp:taxon-name-part taxon-name-part-type="genus">Rafflesia</tp:taxon-name-part></tp:taxon-name></italic> from eastern Mindanao, Philippines.</article-title> <source>Phytotaxa</source> <volume>10</volume>: <fpage>49</fpage>–<lpage>57</lpage>. doi: <ext-link xlink:type="simple" ext-link-type="doi" xlink:href="10.11646/phytotaxa.10.1.8">10.11646/phytotaxa.10.1.8</ext-link></mixed-citation></ref><ref id="B18"><mixed-citation xmlns:xlink="http://www.w3.org/1999/xlink" xlink:type="simple">
          <institution xlink:type="simple">IUCN</institution> (<year>2012</year>) <source>IUCN Red List Categories and Criteria</source>, <comment>Version 3.1</comment>, <edition>2nd ed.</edition>, <publisher-name>IUCN</publisher-name>, <publisher-loc>Gland, Switzerland</publisher-loc>.</mixed-citation></ref><ref id="B13"><mixed-citation xmlns:xlink="http://www.w3.org/1999/xlink" xlink:type="simple">
          <person-group><name name-style="western"><surname>Emmons</surname><given-names>LH</given-names></name><name name-style="western"><surname>Nais</surname><given-names>J</given-names></name><name name-style="western"><surname>Briun</surname><given-names>A</given-names></name></person-group> (<year>1991</year>) <article-title>The fruit and consumers of <italic><tp:taxon-name><tp:taxon-name-part taxon-name-part-type="genus">Rafflesia</tp:taxon-name-part> <tp:taxon-name-part taxon-name-part-type="species">keithii</tp:taxon-name-part></tp:taxon-name></italic> (<tp:taxon-name><tp:taxon-name-part taxon-name-part-type="family">Rafflesiaceae</tp:taxon-name-part></tp:taxon-name>).</article-title> <source>Biotropica</source> <volume>23</volume>: <fpage>197</fpage>–<lpage>199</lpage>. doi: <ext-link xlink:type="simple" ext-link-type="doi" xlink:href="10.2307/2388307">10.2307/2388307</ext-link></mixed-citation></ref><ref id="B16"><mixed-citation xmlns:xlink="http://www.w3.org/1999/xlink" xlink:type="simple">
          <person-group><name name-style="western"><surname>Hidayati</surname><given-names>SN</given-names></name><name name-style="western"><surname>Meijer</surname><given-names>W</given-names></name><name name-style="western"><surname>Baskin</surname><given-names>JM</given-names></name><name name-style="western"><surname>Walck</surname><given-names>JL</given-names></name></person-group> (<year>2000</year>) <article-title>A contribution to the life history of the rare Indonesian holoparasite <italic><tp:taxon-name><tp:taxon-name-part taxon-name-part-type="genus">Rafflesia</tp:taxon-name-part> <tp:taxon-name-part taxon-name-part-type="species">patma</tp:taxon-name-part></tp:taxon-name></italic> (<tp:taxon-name><tp:taxon-name-part taxon-name-part-type="family">Rafflesiaceae</tp:taxon-name-part></tp:taxon-name>).</article-title> <source>Biotropica</source> <volume>32</volume>: <fpage>408</fpage>–<lpage>414</lpage>. doi: <ext-link xlink:type="simple" ext-link-type="doi" xlink:href="10.1111/j.1744-7429.2000.tb00487.x">10.1111/j.1744-7429.2000.tb00487.x</ext-link></mixed-citation></ref><ref id="B24"><mixed-citation xmlns:xlink="http://www.w3.org/1999/xlink" xlink:type="simple">
          <person-group><name name-style="western"><surname>Pelser</surname><given-names>PB</given-names></name><name name-style="western"><surname>Nickrent</surname><given-names>DL</given-names></name><name name-style="western"><surname>Callado</surname><given-names>JRC</given-names></name><name name-style="western"><surname>Barcelona</surname><given-names>JF</given-names></name></person-group> (<year>2013</year>) <article-title>Mt Banahaw reveals: The resurrection and neotypification of the name <italic><tp:taxon-name><tp:taxon-name-part taxon-name-part-type="genus">Rafflesia</tp:taxon-name-part> <tp:taxon-name-part taxon-name-part-type="species">lagascae</tp:taxon-name-part></tp:taxon-name></italic> (<tp:taxon-name><tp:taxon-name-part taxon-name-part-type="family">Rafflesiaceae</tp:taxon-name-part></tp:taxon-name>) and clues to the dispersal of <italic><tp:taxon-name><tp:taxon-name-part taxon-name-part-type="genus">Rafflesia</tp:taxon-name-part></tp:taxon-name></italic> seeds.</article-title> <source>Phytotaxa</source> <volume>131</volume>: <fpage>35</fpage>–<lpage>40</lpage>. doi: <ext-link xlink:type="simple" ext-link-type="doi" xlink:href="10.11646/phytotaxa.131.1.6">10.11646/phytotaxa.131.1.6</ext-link></mixed-citation></ref></ref-list></tp:taxon-treatment>
